# Supplementary material for: Disruption of Transporters Affiliated with Enantio-Pyochelin Biosynthesis Gene Cluster of Pseudomonas protegens Pf-5 Has Pleiotropic Effects
Source: PLoS One. 2016 Jul 21;11(7):e0159884. doi: 10.1371/journal.pone.0159884 (PMC4956303; doi:10.1371/journal.pone.0159884)
Supplement: S5 Table — (XLSX) [file pone.0159884.s009.xlsx]

## Sheet: Sheet1
	Table S5: Tests in Phenotypes microarray that showed differential respiratory kinetics between wild-type and mutant strains
	Plates	Wells	Tests		Comparison
				WT vs. Δ3495	WT vs. Δ3503	WT vs. Δ3504
	PM9	D11	Ethylene glycol 15%	—	>	—
	PM10	C12	pH 4.5 + L-Homoserine	<	<	<
		G06	pH 9.5 + Putrescine	—	—	<
		G07	pH 9.5 + Histamine	—	<	<
		G08	pH 9.5 + Phenylethylamine	<	—	—
	PM11C	A05	Chlortetracycline	—	<	<
		A12	Lincomycin	—	—	<
		B04	Amoxicillin	—	>	—
		B06	Cloxacillin	—	>	—
		B09	Lomefloxacin	—	—	<
		B11	Lomefloxacin	—	—	<
		B12	Lomefloxacin	—	<	<
		D03	Capreomycin	<	—	<
		D08	Demeclocyline	—	—	<
		E07	Enoxacin	—	<	<
		E11	Nalidixic acid	—	<	—
		E12	Nalidixic acid	—	<	<
		H10	Ofloxacin	—	>	—
		H12	Ofloxacin	<	—	<
	PM12B	A06	Tetracycline	—	>	—
		B02	Oxacillin	<	—	—
		B03	Oxacillin	—	>	—
		C08	Vancomycin	—	—	<
		D07	Sulfamethazine	<	—	—
		D09	Novobiocin	—	>	—
		D11	Novobiocin	—	<	<
		E09	Benzethonium chloride	<	—	<
		F05	Sulfathiazole	—	<	<
		F08	Sulfathiazole	—	<	<
		F10	5-Fluoroorotic acid	—	<	—
		H10	Dodecyltrimethyl ammonium bromide	—	—	>
	PM13B	B05	2,2'-Dipyridyl	—	<	<
		B06	2,2'-Dipyridyl	—	<	—
		C07	Doxycycline	—	<	<
		C08	Doxycycline	—	<	—
		D05	5-Fluorouracil	>	—	—
		E11	Ruthenium red	>	—	—
		H12	Tylosin	—	—	<
	PM14A	A02	Acriflavine	—	—	<
		A03	Acriflavine	—	<	<
		A04	Acriflavine	—	—	<
		B01	9-Aminoacridine	—	—	<
		B02	9-Aminoacridine	—	—	<
		B03	9-Aminoacridine	<	<	<
		B04	9-Aminoacridine	—	<	<
		B05	Fusaric acid	<	<	<
		D07	Iodoacetate	—	—	<
		F06	Piperacillin	<	—	<
		H04	EGTA	—	—	<
	PM15B	A03	Procaine	<	—	—
		A06	Guanidine hydrochloride	—	>	—
		C04	5,7-Dichloro-8-hydroxyquinoline	—	—	<
		C11	1,10-Phenanthroline	—	—	<
		D08	Domiphen bromide	<	<	<
		D11	Nordihydroguaiaretic acid	—	—	<
		D12	Nordihydroguaiaretic acid	—	—	<
	PM16A	A11	5-Chloro-7-iodo-8-hydroxyquinoline	—	<	—
		A12	5-Chloro-7-iodo-8-hydroxyquinoline	—	<	<
		C02	Dichlofluanid	>	—	>
		C03	Dichlofluanid	<	<	<
		C08	Protamine sulfate	—	—	<
		C12	Cetylpyridinium chloride	<	<	<
		D03	1-Chloro-2,4-dinitrobenzene	—	>	>
		E10	Rifamycin SV	—	—	>
		E11	Rifamycin SV	—	—	>
		F04	Potassium tellurite	—	<	—
		G03	Chromium chloride	—	>	—
		G04	Chromium chloride	—	>	>
		G07	Ferric chloride	<	<	<
		H08	Chloroxylenol	—	—	<
	PM17A	A02	D-Serine	—	—	<
		B01	Sodium salicylate	<	—	<
		B02	Sodium salicylate	—	<	<
		C03	4-Aminopyridine	—	—	<
		D02	Oxycarboxin	—	—	<
		D04	Oxycarboxin	—	—	<
		H04	Cefsulodin	—	<	<
	PM18C	B08	Pipemidic Acid	<	<	<
		G05	Guanazole	—	>	—
		G07	Guanazole	—	<	<
	PM19	A03	Josamycin	—	<	<
		A04	Josamycin	—	<	<
		A10	Coumarin	—	—	<
		A11	Coumarin	<	<	<
		B03	Methyltrioctylammonium chloride	<	—	<
		B07	Harmane	—	—	<
		B08	Harmane	—	<	<
		B11	2,4-Dinitrophenol	<	—	<
		B12	2,4-Dinitrophenol	—	—	<
		C04	Chlorhexidine	—	—	<
		C06	Umbelliferone	—	—	<
		C08	Umbelliferone	<	—	<
		C12	Cinnamic acid	<	—	<
		D03	Disulfiram	—	—	<
		D09	Phenylmethylsulfonylfluoride (PMSF)	—	—	<
		D12	Phenylmethylsulfonylfluoride (PMSF)	<	<	<
		F12	Sodium caprylate	—	<	—
		G11	Hydroxylamine	<	<	<
		G12	Hydroxylamine	—	<	<
		H11	Polymyxin B	—	—	<
		H12	Polymyxin B	—	—	<
	PM20B	B04	Orphenadrine	—	—	<
		B05	Propranolol	<	—	—
		C07	Atropine	—	<	<
		D01	Proflavine	<	—	—
		D03	Proflavine	—	—	<
		D07	Ciprofloxacin	—	<	<
		D08	Ciprofloxacin	—	—	<
		E08	Dodine	—	—	<
		F04	4-Hydroxycoumarin	>	—	—
		F08	Oxytetracycline	—	<	<
		H05	Tolylfluanid	>	>	>
		H06	Tolylfluanid	>	—	—
		H07	Tolylfluanid	—	>	>
		H08	Tolylfluanid	>	>	—
		H12	Troleandomycin	<	<	<
		— denotes that no significant different is observed between wild-type and mutant strains as determined by the Omnilog software
		> denotes that wild-type strain has higher respiratory kinetic than mutant strain as determined by the Omnilog software
		< denotes that mutant strain has higher respiratory kinetic than wild-type strain as determined by the Omnilog software
